# Supplementary material for: An RNAi Screen Reveals an Essential Role for HIPK4 in Human Skin Epithelial Differentiation from iPSCs
Source: Stem Cell Reports. 2017 Sep 28;9(4):1234–45. doi: 10.1016/j.stemcr.2017.08.023 (PMC5639458; doi:10.1016/j.stemcr.2017.08.023)
Supplement: Table S3. Screen Complete Raw Data, Related to Figure 2B [file mmc2.xlsx]

## Sheet: Tabelle1
				A170			A169
Plate	Well	GeneID	Annotation	Total cell number per well	ratio of K18-pos cells per well	number of K18-pos cells	Total cell number per well	ratio of K18-pos cells per well	number of K18-pos cells
1	A05	AAK1	sample	1491	0.0147552	22	3608	0.0498891	180
1	A07	AATK	sample	1078	0.0491651	53	1759	0.0289937	51
1	E09	ABL1	sample	2664	0.0247748	66	7618	0.0245471	187
1	E11	ABL2	sample	5006	0.0599281	300	6529	0.078113	510
2	I22	ACAD10	sample	4150	0.0515663	214	3215	0.0500878	161.032
1	E15	ACVR1	sample	1286	0.025661	33	2534	0.0280189	71
1	E17	ACVR1B	sample	4098	0.0314788	129	5082	0.00865801	44
1	M07	ACVR1C	sample	4477	0.0283672	127	5969	0.0408779	244
1	E19	ACVR2A	sample	4464	0.0857975	383	6417	0.0349073	224
1	E21	ACVR2B	sample	5359	0.0451577	242	7511	0.0595127	447
1	E23	ACVRL1	sample	6385	0.0803446	513	6754	0.137548	929
1	G05	ADAM9	sample	4960	0.0364919	181	5256	0.016933	89
1	G07	ADCK1	sample	2639	0.0197044	52	2530	0.0197628	50
1	G09	ADCK2	sample	4733	0.0183816	87	4372	0.00503202	22
1	G11	ADCK4	sample	3889	0.0182566	71	3541	0.0234397	83
1	G13	ADCK5	sample	3913	0.0158446	62	2482	0.00644641	16
1	G15	ADK	sample	6363	0.044633	284	7122	0.0167088	119
1	G17	ADRA1A	sample	5944	0.086642	515	5301	0.0614978	326
1	G19	ADRA1B	sample	5524	0.0407314	225	2897	0.00966517	28
1	G21	ADRB2	sample	5590	0.088551	495	6269	0.0416334	261
1	G23	ADRBK1	sample	3502	0.0351228	123	3006	0.0262808	79
1	I05	ADRBK2	sample	6514	0.0323918	211	6619	0.0164677	109
1	D18	AGK	sample	4546	0.0450946	205	6183	0.0289503	179
1	I07	AGTR2	sample	5285	0.0633869	335	6547	0.0273408	179
1	I09	AK1	sample	6438	0.118981	766	7836	0.0814191	638
1	I11	AK2	sample	2545	0.0781925	199	5502	0.0279898	154
1	I15	AK3	sample	3531	0.0453129	160	7072	0.0172511	122
1	I13	AK4	sample	5339	0.124742	666	5691	0.0186259	106
1	I17	AK5	sample	5064	0.0333728	169	7301	0.0204082	149
1	I19	AK7	sample	3488	0.0636468	222	10322	0.228347	2357
1	F22	AK8	sample	4756	0.0515139	245	5461	0.0384545	210
1	I21	AKAP1	sample	3488	0.0960436	335	9247	0.0447713	414
1	I23	AKAP11	sample	3317	0.0693398	230	5524	0.0633599	350
1	K05	AKAP13	sample	4893	0.0572246	280	6393	0.0214297	137
1	K07	AKAP3	sample	3348	0.109618	367	3368	0.0736342	248
1	K09	AKAP4	sample	5480	0.0286496	157	5645	0.0628875	355
1	K11	AKAP5	sample	3910	0.0529412	207	4614	0.0405288	187
1	K13	AKAP6	sample	3824	0.0300732	115	4052	0.0330701	134
1	K15	AKAP7	sample	6730	0.10847	730	7797	0.138515	1080
1	K17	AKAP8	sample	3132	0.0277778	87	5529	0.0235124	130
1	E08	AKD1	sample	3845	0.0122237	47	4079	0.0223094	91
1	K19	AKT1	sample	2480	0.162097	402	3631	0.017626	64
1	K21	AKT2	sample	4472	0.0854204	382	6319	0.043203	273
1	K23	AKT3	sample	5635	0.121207	683	7505	0.19507	1464
2	P16	ALDH18A1	sample	5911	0.119269	705	5396	0.0954511	515.054
1	M05	ALK	sample	1311	0.0320366	42	2333	0.0145735	34
2	I13	ALPK1	sample	6205	0.052216	324	5956	0.0918502	547.06
1	N18	ALPK2	sample	2715	0.0327808	89	3699	0.0743444	275
2	K06	ALPK3	sample	2254	0.103815	234	5592	0.0220057	123.056
1	M13	AMHR2	sample	3208	0.0330424	106	6986	0.0445176	311
1	M15	ANGPT4	sample	5935	0.0542544	322	6949	0.0523816	364
1	M17	ANKK1	sample	4773	0.0722816	345	5705	0.0513585	293
1	M23	APPL1,ASB14	sample	2669	0.0655676	175	2997	0.043043	129
1	O05	ARAF	sample	6013	0.0755031	454	5008	0.0712859	357
1	O13	ATM	sample	2147	0.0507685	109	5966	0.0405632	242
1	O15	ATR	sample	4258	0.0324096	138	6188	0.0184228	114
1	O17	AURKB	sample	2413	0.0418566	101	4129	0.0569145	235
1	O19	AURKC	sample	4913	0.131488	646	4254	0.0606488	258
1	O21	AVPR1A	sample	2465	0.0365112	90	193	0.015544	3
1	O23	AVPR1B	sample	2591	0.0293323	76	4538	0.0249008	113
1	A06	AXL	sample	3227	0.0229315	74	5527	0.0902841	499
1	A08	AZU1	sample	1905	0.0183727	35	1851	0.080497	149
1	A10	BCKDK	sample	5557	0.132626	737	5582	0.0843784	471
1	A14	BDKRB2	sample	3174	0.00252048	8	7793	0.0431156	336
1	A16	BLK	sample	6011	0.132424	796	8324	0.108602	904
1	A18	BLNK	sample	3400	0.0247059	84	1700	0.0423529	72
1	A20	BMP2K	sample	4612	0.0832611	384	6216	0.00659588	41
1	A22	BMPR1A	sample	3654	0.0727969	266	5009	0.0141745	71
1	A24	BMPR1B	sample	2939	0.0840422	247	1879	0.0159659	30
1	C06	BMPR2	sample	5215	0.0502397	262	6352	0.0181045	115
1	C08	BMX	sample	3337	0.00749176	25	6022	0.00797077	48
1	C10	BRAF	sample	3736	0.0425589	159	7375	0.0265763	196
1	C12	BRD2	sample	3120	0.0807692	252	7838	0.0173514	136
1	C14	BRDT	sample	5946	0.0366633	218	7358	0.0042131	31
2	G19	BRSK1	sample	5643	0.0409357	231	3446	0.0441191	152.034
1	C16	BTK	sample	1609	0.0142946	23	8063	0.0285254	230
1	C18	BUB1	sample	1958	0.00919305	18	6629	0.00497813	33
1	C20	BUB1B	sample	2974	0.0319435	95	8608	0.0343866	296
2	I14	C9orf96	sample	4897	0.0273637	134	5083	0.0366026	186.051
1	E16	CALM3	sample	3643	0.0172934	63	6768	0.0230496	156
1	E18	CAMK1	sample	3761	0.0568998	214	6752	0.0152547	103
1	E20	CAMK1D	sample	3221	0.0136604	44	7751	0.0465746	361
1	E22	CAMK1G	sample	5799	0.0501811	291	8291	0.0919069	762
1	E24	CAMK2A	sample	6217	0.0828374	515	6104	0.303408	1852
1	G06	CAMK2B	sample	7038	0.0502984	354	6145	0.0278275	171
1	G08	CAMK2D	sample	5505	0.0265213	146	4307	0.0255398	110
1	G10	CAMK2G	sample	7010	0.108845	763	7646	0.0766414	586
1	G12	CAMK4	sample	5257	0.0684801	360	3527	0.0382762	135
1	G14	CAMKK1	sample	4902	0.0399837	196	5900	0.0144068	85
1	G16	CAMKK2	sample	5767	0.0504595	291	7490	0.0620828	465
2	I24	CAMKV	sample	4474	0.118686	531	5506	0.108982	600.055
1	G18	CARD10	sample	4312	0.0326994	141	5805	0.0230835	134
1	G20	CARD14	sample	4949	0.0658719	326	9200	0.0575	529
1	I06	CASK	sample	6313	0.0815777	515	7149	0.0247587	177
1	I08	CCL2	sample	5939	0.138744	824	6113	0.0268281	164
1	I10	CCL4L2,CCL4L1,CCL4	sample	6794	0.0445982	303	5895	0.0505513	298
1	I14	CD3E	sample	4832	0.12707	614	10763	0.221778	2387
1	I16	CD4	sample	5202	0.0149942	78	8224	0.0105788	87
1	I18	CD7	sample	6483	0.0438069	284	7832	0.00932074	73
1	I20	CDADC1	sample	4873	0.0272932	133	8765	0.0789504	692
1	K10	CDC42BPA	sample	4367	0.0345775	151	5024	0.0171178	86
1	K12	CDC42BPB	sample	6156	0.0740741	456	6766	0.0795152	538
1	P20	CDC42BPG	sample	5795	0.0602243	349	3862	0.113413	438
1	K14	CDC7	sample	3994	0.047321	189	5948	0.0169805	101
1	I22	CDK1	sample	1882	0.0175345	33	5205	0.0399616	208
1	K16	CDK10	sample	2252	0.0395204	89	4447	0.00899483	40
1	I24	CDK11B,CDK11A	sample	2919	0.00924974	27	4748	0.133319	633
1	K06	CDK11B,CDK11A	sample	1245	0.0289157	36	851	0.0423032	36
1	B13	CDK12	sample	2774	0.0890411	247	2464	0.00202922	5
1	K08	CDK13	sample	6099	0.0544352	332	6806	0.0652366	444
2	L13	CDK14	sample	3906	0.0358423	140	2165	0.056361	122.022
1	M11	CDK15	sample	5138	0.0428182	220	7099	0.0274687	195
2	H17	CDK16	sample	5543	0.0515966	286	5447	0.155325	846.054
2	H19	CDK17	sample	3939	0.0398578	157	4550	0.0479221	218.045
2	H21	CDK18	sample	3470	0.0556196	193	3256	0.160329	522.033
1	K18	CDK19	sample	5628	0.039801	224	6817	0.020977	143
1	K20	CDK2	sample	2941	0.0387623	114	8610	0.040302	347
1	I12	CDK20	sample	5765	0.150911	870	6214	0.0188285	117
1	K22	CDK3	sample	3771	0.104216	393	5673	0.11969	679
1	K24	CDK4	sample	2634	0.0899772	237	6254	0.10905	682
1	M06	CDK5	sample	5702	0.0526131	300	7088	0.0378104	268
1	M08	CDK5R1	sample	6902	0.0591133	408	7979	0.0557714	445
1	M10	CDK5R2	sample	4630	0.0386609	179	4033	0.0183486	74
1	M12	CDK5RAP1	sample	6404	0.0188944	121	8600	0.0313953	270
1	M14	CDK5RAP3	sample	4957	0.0201735	100	5271	0.0468602	247
1	M16	CDK6	sample	4402	0.0810995	357	9088	0.0640405	582
1	M18	CDK7	sample	6555	0.0430206	282	7030	0.0415363	292
1	M20	CDK8	sample	4078	0.0711133	290	5580	0.0292115	163
1	M22	CDK9	sample	3924	0.0807849	317	1038	0.0876686	91
1	M24	CDKL1	sample	4261	0.0354377	151	4127	0.0506421	209
1	O06	CDKL2	sample	3992	0.0653808	261	2115	0.01513	32
1	O08	CDKL3	sample	6695	0.0669156	448	5591	0.0309426	173
1	O10	CDKL5	sample	5216	0.0826304	431	7135	0.0807288	576
1	O12	CDKN1A	sample	3474	0.0731146	254	6999	0.0390056	273
1	O14	CDKN1B	sample	4623	0.0218473	101	7697	0.0192283	148
1	O16	CDKN1C	sample	4453	0.0541208	241	7016	0.00712657	50
1	O18	CDKN2B	sample	1883	0.0345194	65	6462	0.0439492	284
1	O20	CDKN2C	sample	4927	0.0430282	212	7351	0.0359135	264
1	O22	CDKN2D	sample	3347	0.0549746	184	3348	0.0244922	82
1	O24	CDKN3	sample	3700	0.0351351	130	5314	0.0858111	456
1	A09	CERK	sample	5259	0.0511504	269	1322	0.0423601	56
1	A13	CHEK1	sample	394	0	0	205	0.57561	118
1	A15	CHEK2	sample	2838	0.0348837	99	1679	0.0148898	25
1	A17	CHKA	sample	2243	0.0499331	112	2164	0.0499076	108
1	A19	CHKB	sample	4337	0.0853124	370	3055	0.00392799	12
1	A21	CHRM1	sample	3795	0.197892	751	3237	0.0481928	156
1	A23	CHUK	sample	1538	0.0260078	40	959	0.00312826	3
1	C05	CINP	sample	328	0.112805	37	4429	0.0442538	196
1	C07	CIT	sample	836	0.0610048	51	5057	0.0166106	84
1	C09	CKB	sample	2620	0.149618	392	7517	0.0240788	181
1	C11	CKM	sample	2431	0.0781571	190	7953	0.050044	398
1	C13	CKMT1B,CKMT1A	sample	3428	0.0376313	129	4448	0.0193345	86
1	C15	CKMT2	sample	1236	0.00889968	11	6416	0.00888404	57
1	C17	CKS1B	sample	1715	0.0314869	54	8185	0.039829	326
1	C19	CKS2	sample	1043	0.0278044	29	7235	0.0135453	98
1	C21	CLK1	sample	1125	0.0746667	84	5691	0.0165173	94
1	C23	CLK2	sample	3517	0.0474837	167	6431	0.0677966	436
1	E05	CLK3	sample	3708	0.0461165	171	6286	0.0388164	244
1	E07	CLK4	sample	3441	0.0340017	117	4866	0.0883683	430
3	I16	CMPK1	sample	5684	0.0358902	204	3036	0.0688406	209
1	B07	CNKSR1	sample	602	0.0232558	14	699	0.0100143	7
2	O08	COASY	sample	4549	0.0890306	405	3213	0.115478	371.032
1	B09	COL4A3BP	sample	1660	0.0403614	67	4485	0.00691193	31
1	B11	COPB2	sample	86	0.0465116	4	188	0.00531915	1
1	B15	CRKL	sample	430	0.044186	19	1709	0.0222352	38
1	B17	CSF1R	sample	3134	0.0153159	48	3924	0.0152905	60
1	B19	CSK	sample	2323	0.132587	308	5468	0.114484	626
2	I10	CSNK1A1L	sample	4974	0.0647366	322	7763	0.0675097	524.078
1	B21	CSNK1A1L,CSNK1A1	sample	1410	0.237589	335	4342	0.0304007	132
1	B23	CSNK1D	sample	2292	0.0920593	211	843	0.0201661	17
1	D05	CSNK1E	sample	2266	0.0736981	167	4593	0.0646636	297
1	D07	CSNK1G1	sample	3611	0.0578787	209	4675	0.0517647	242
1	D09	CSNK1G2	sample	3109	0.0305564	95	4521	0.0110595	50
1	D11	CSNK1G3	sample	2629	0.136554	359	6358	0.0556779	354
1	D13	CSNK2A1,CSNK2A1P	sample	3635	0.0539202	196	6224	0.0289203	180
1	D15	CSNK2A2	sample	1913	0.00836383	16	4041	0.030438	123
1	D17	CSNK2B	sample	4574	0.0452558	207	5987	0.017371	104
1	D19	CXCL10	sample	2911	0.0109928	32	4874	0.0184653	90
1	H17	DAK	sample	5043	0.0396589	200	5017	0.041459	208
1	D21	DAPK1	sample	4021	0.0231286	93	7030	0.119203	838
1	D23	DAPK2	sample	4866	0.0561036	273	5133	0.0463666	238
1	F05	DAPK3	sample	7329	0.0949652	696	6284	0.0599936	377
1	O09	DBF4	sample	4582	0.0288084	132	5203	0.0495868	258
1	F09	DCK	sample	2836	0.0313822	89	841	0.262782	221
1	F07	DCLK1	sample	4200	0.047381	199	6234	0.0790825	493
2	I16	DCLK2	sample	5365	0.0553588	297	6985	0.0837609	585.07
2	G15	DCLK3	sample	4292	0.0864399	371	6004	0.0837875	503.06
1	F11	DDR1	sample	1409	0.0567779	80	5241	0.0635375	333
1	F13	DDR2	sample	2692	0.0735513	198	4710	0.00679406	32
1	F15	DGKA	sample	4441	0.0412069	183	6071	0.021578	131
1	F17	DGKB	sample	5094	0.0172752	88	6444	0.0240534	155
1	F19	DGKD	sample	4534	0.0674901	306	6456	0.0309789	200
1	F21	DGKE	sample	3666	0.056192	206	5733	0.0397698	228
1	F23	DGKG	sample	4142	0.0335587	139	5614	0.0922693	518
1	H05	DGKI	sample	3071	0.17128	526	2708	0.0369276	100
1	H07	DGKQ	sample	2241	0.0410531	92	4067	0.0236046	96
1	H09	DGKZ	sample	4119	0.088371	364	2554	0.141738	362
1	H11	DGUOK	sample	3544	0.0490971	174	5004	0.0177858	89
1	H23	DLG1	sample	3169	0.0293468	93	4273	0.0156799	67
1	J05	DLG2	sample	6212	0.0330006	205	2772	0.0970418	269
1	J07	DLG3	sample	3741	0.0451751	169	5977	0.0284424	170
1	J09	DLG4	sample	633	0.0205371	13	2402	0.0253955	61
1	J11	DMPK	sample	5455	0.0571952	312	5391	0.0270822	146
1	J13	DNAJC3	sample	4196	0.115825	486	5223	0.0321654	168
1	J15	DOK1	sample	3288	0.0456204	150	5835	0.0603256	352
1	J17	DTYMK	sample	4610	0.0516269	238	6626	0.0561425	372
1	J19	DUSP1	sample	6393	0.0933834	597	3687	0.0650936	240
1	J21	DUSP10	sample	3817	0.0280325	107	6188	0.0303814	188
1	J23	DUSP2	sample	3081	0.0272639	84	6554	0.102838	674
1	L05	DUSP22	sample	3146	0.0197076	62	2143	0.0415306	89
1	L07	DUSP4	sample	3048	0.0725066	221	2713	0.00958349	26
1	L09	DUSP5	sample	2574	0.0998446	257	1163	0.033534	39
1	L11	DUSP6	sample	4359	0.0770819	336	6749	0.0508223	343
1	L13	DUSP7	sample	6225	0.0798394	497	5677	0.0755681	429
1	L15	DUSP8	sample	5878	0.0583532	343	6276	0.0839707	527
1	L17	DYRK1A	sample	5532	0.0403109	223	6496	0.0863608	561
1	L19	DYRK1B	sample	4808	0.142055	683	6348	0.0233144	148
1	L21	DYRK2	sample	4968	0.0531401	264	6845	0.0284879	195
1	L23	DYRK3	sample	4265	0.024619	105	5883	0.026857	158
1	N05	DYRK4	sample	4316	0.0356812	154	3486	0.0341365	119
1	N07	EDN2	sample	4467	0.0767853	343	3332	0.0627251	209
1	N09	EEF2K	sample	3038	0.15734	478	4445	0.0281215	125
1	N11	EGFR	sample	3753	0.0319744	120	3221	0.0192487	62
1	P16	EIF2AK1	sample	6748	0.0432721	292	4714	0.124523	587
2	J20	EIF2AK2	sample	5190	0.0260116	135	5829	0.10912	636.058
1	N13	EIF2AK3	sample	4371	0.0441547	193	6092	0.00820749	50
1	N15	EIF2AK4	sample	4719	0.0928163	438	6228	0.101638	633
1	N21	EPHA1	sample	3592	0.0453786	163	4327	0.00739542	32
1	N23	EPHA2	sample	1657	0.053108	88	2743	0.0703609	193
1	P05	EPHA3	sample	5907	0.0892162	527	6358	0.163259	1038
1	P07	EPHA4	sample	6121	0.0557099	341	3376	0.0651659	220
1	P09	EPHA5	sample	6716	0.0763848	513	5865	0.24058	1411
1	H15	EPHA6	sample	1363	0.0396185	54	2888	0.049169	142
1	P11	EPHA7	sample	5413	0.0650286	352	3124	0.0585787	183
1	P13	EPHA8	sample	5454	0.110928	605	5229	0.190667	997
1	P15	EPHB1	sample	4486	0.132189	593	4365	0.0588774	257
1	P17	EPHB2	sample	5202	0.12476	649	2590	0.0915058	237
1	P19	EPHB3	sample	4851	0.0441146	214	4414	0.0289986	128
1	P21	EPHB4	sample	4625	0.0272432	126	5028	0.0650358	327
1	P23	EPHB6	sample	3127	0.0275024	86	2155	0.0658933	142
1	B06	ERBB2	sample	377	0.066313	25	1744	0.018922	33
1	B08	ERBB3	sample	272	0.0955882	26	3248	0.0200123	65
1	B10	ERBB4	sample	702	0.115385	81	4431	0.0613857	272
1	B14	ERN1	sample	1835	0.184741	339	4400	0.0581818	256
1	N17	ETNK1	sample	2439	0.0168102	41	1262	0.044374	56
1	D16	ETNK2	sample	3863	0.0248512	96	5636	0.00851668	48
2	K09	EVI5L	sample	2141	0.198505	425	3787	0.0575754	218.038
2	D08	EXOSC10	sample	1150	0.0504348	58	1931	0.0393678	76.0193
1	B18	FASTK	sample	1847	0.193828	358	3501	0.229077	802
1	B20	FER	sample	3379	0.122521	414	6093	0.0132939	81
1	B22	FES	sample	3096	0.0607235	188	5138	0.037174	191
1	B24	FGFR1	sample	2296	0.111498	256	5616	0.10755	604
1	D06	FGFR2	sample	1972	0.0380325	75	6032	0.0692971	418
1	D08	FGFR3	sample	701	0.216833	152	3760	0.14867	559
1	D10	FGFR4	sample	1534	0.0541069	83	4305	0.0706156	304
1	D12	FGR	sample	585	0.0188034	11	5336	0.0312969	167
1	H08	FLT1	sample	1067	0.0309278	33	2181	0.0100871	22
1	H10	FLT3	sample	1000	0.004	4	535	0	0
1	H12	FLT4	sample	5804	0.0236044	137	719	0.0751043	54
1	H14	FN3K	sample	3856	0.0132261	51	659	0.00151745	1
1	H16	FN3KRP	sample	1206	0.0273632	33	1704	0.00704225	12
1	G22	FPGT-TNNI3K,TNNI3K	sample	4688	0.0390358	183	5289	0.0243902	129
1	H22	FRK	sample	2885	0.0918544	265	2579	0.0073672	19
1	H24	FUK	sample	2347	0.0724329	170	864	0.056713	49
1	H20	FXN	sample	5163	0.10614	548	8762	0.0855969	750
1	J06	FYB	sample	4984	0.0674157	336	4532	0.0392763	178
1	J08	FYN	sample	4667	0.146775	685	6640	0.0805723	535
1	J10	GAK	sample	2618	0.0416348	109	3472	0.0299539	104
1	J12	GALK1	sample	5592	0.0481044	269	6695	0.0955937	640
1	J14	GALK2	sample	4620	0.0478355	221	5223	0.0476738	249
1	J16	GAP43	sample	5658	0.0374691	212	5980	0.0207358	124
1	J18	GCK	sample	6186	0.071775	444	5189	0.0265947	138
1	J20	GFRA2	sample	4418	0.0688094	304	7762	0.045478	353
1	J22	GK	sample	4358	0.024782	108	7064	0.0881937	623
1	J24	GK2	sample	5261	0.0997909	525	5740	0.154355	886
1	L06	GMFB	sample	3481	0.087044	303	4750	0.0235789	112
1	L08	GMFG	sample	300	0.03	9	1295	0.0123552	16
1	L10	GNE	sample	3328	0.0634014	211	5077	0.0350601	178
1	L12	GRK4	sample	3476	0.0494822	172	5449	0.0548725	299
1	L14	GRK5	sample	3356	0.0479738	161	4213	0.0201756	85
1	L16	GRK6	sample	4095	0.0556777	228	2549	0.0423696	108
1	L18	GRK7	sample	2036	0.113949	232	3553	0.0320856	114
1	L20	GSG2	sample	4218	0.109531	462	6578	0.0126178	83
1	L22	GSK3A	sample	4361	0.110066	480	5367	0.0217999	117
1	L24	GSK3B	sample	3675	0.0481633	177	5839	0.0510361	298
1	N06	GTF2H1	sample	3408	0.0974178	332	1866	0.0316184	59
1	N08	GUCY2C	sample	3020	0.0460265	139	883	0.011325	10
1	N10	GUCY2D	sample	2079	0.12987	270	1463	0.0437457	64
1	N12	GUCY2F	sample	4554	0.113746	518	3121	0.0201858	63
1	N14	GUK1	sample	474	0.0675105	32	1307	0.0390207	51
1	N20	HCK	sample	5633	0.0557429	314	5689	0.0191598	109
1	N22	HIPK1	sample	1879	0.0526876	99	5092	0.0520424	265
1	N24	HIPK2	sample	4508	0.0408163	184	4975	0.0625126	311
1	P06	HIPK3	sample	5184	0.103974	539	1876	0.0197228	37
1	P08	HIPK4	sample	4369	0.117189	512	4251	0.0863326	367
1	P10	HK1	sample	5989	0.0838203	502	2412	0.0771144	186
1	P12	HK2	sample	2835	0.0229277	65	145	0.0551724	8
1	P14	HK3	sample	4108	0.0727848	299	4023	0.0325628	131
1	N16	HSPB8	sample	2259	0.0084108	19	4844	0.0222956	108
1	P22	HUNK	sample	3495	0.0377682	132	1168	0.125856	147
2	A05	ICK	sample	634	0.0173502	11	3528	0.0221188	78.0353
2	A07	IGF1R	sample	1766	0.0147225	26	4227	0.0835208	353.042
2	A15	IKBKAP	sample	1863	0.217928	406	1698	0.0671478	114.017
2	A17	IKBKB	sample	271	0.0627306	17	495	0.0222322	11.0049
2	A19	IKBKE	sample	2442	0.185504	453	3686	0.166586	614.037
2	A21	IL2	sample	758	0.0804749	61	2680	0.16792	450.027
2	A23	ILK	sample	476	0.00210084	1	766	0.0222032	17.0077
2	C05	ILKAP	sample	3251	0.199016	647	2665	0.154607	412.027
2	C09	INSR	sample	2816	0.209517	590	4054	0.118412	480.041
2	C11	INSRR	sample	667	0.0344828	23	516	0.0465216	24.0052
2	A09	IP6K1	sample	2324	0.189759	441	3190	0.0721103	230.032
2	A11	IP6K2	sample	2793	0.0730397	204	1920	0.0244892	47.0192
2	A13	IP6K3	sample	1861	0.100484	187	4702	0.0986914	464.047
2	C07	IPMK	sample	1221	0.0900901	110	4897	0.0910862	446.049
1	E14	IPPK	sample	5280	0.0121212	64	8462	0.063342	536
1	D22	IQCH	sample	3011	0.0219196	66	5874	0.0320054	188
2	C13	IRAK1	sample	1626	0.00492005	8	1086	0.0156638	17.0109
2	C15	IRAK2	sample	5594	0.132463	741	2606	0.0268711	70.0261
2	C17	IRAK3	sample	3024	0.0555556	168	3146	0.0273463	86.0315
2	C19	IRS1	sample	658	0.0106383	7	1617	0.00866801	14.0162
1	P24	ITGB1BP1	sample	2566	0.0604053	155	2691	0.316983	853
2	C21	ITK	sample	4506	0.0869951	392	4828	0.0329429	159.048
2	C23	ITPK1	sample	2134	0.215089	459	4390	0.205705	903.044
2	E05	ITPKA	sample	5263	0.0456014	240	1004	0.0458267	46.01
2	E07	ITPKB	sample	6848	0.0946262	648	4774	0.0352006	168.048
2	E09	ITPKC	sample	5679	0.0501849	285	5815	0.12486	726.058
2	E11	JAK1	sample	7278	0.0524869	382	4370	0.122893	537.044
2	E13	JAK2	sample	4605	0.0777416	358	2994	0.0243921	73.0299
2	E15	JAK3	sample	4312	0.0793135	342	2967	0.0788775	234.03
3	E18	KALRN	sample	5296	0.0196375	104	2884	0.074896	216
2	E19	KDR	sample	2199	0.0359254	79	3041	0.055255	168.03
2	E21	KHK,CGREF1	sample	4513	0.0859739	388	4498	0.0329135	148.045
2	G17	KIAA1804	sample	4985	0.0459378	229	3230	0.213013	688.032
2	G23	KIF13B	sample	3441	0.0738158	254	4494	0.0663206	298.045
2	I07	KIT	sample	6241	0.0427816	267	7256	0.0397013	288.073
2	I11	KSR2	sample	4516	0.199291	900	7381	0.0647709	478.074
2	M15	LAMTOR3	sample	1599	0.0262664	42	1772	0.0801454	142.018
2	I15	LATS1	sample	6479	0.0887483	575	6381	0.0626961	400.064
2	I17	LATS2	sample	5896	0.126866	748	6784	0.0465902	316.068
2	I19	LCK	sample	2482	0.0793715	197	3884	0.11175	434.039
2	I21	LCP2	sample	4936	0.0719206	355	5430	0.0911702	495.054
2	K05	LIMK1	sample	613	0.0179445	11	5884	0.0380793	224.059
2	K07	LIMK2	sample	1544	0.0317358	49	3250	0.0110869	36.0325
2	I09	LMTK2	sample	6082	0.100296	610	7417	0.0833321	618.074
2	G21	LMTK3	sample	1907	0.00524384	10	3090	0.00454074	14.0309
1	F14	LRRK1	sample	3994	0.059339	237	2259	0.0371846	84
2	K19	LTK	sample	1253	0.0151636	19	4528	0.0415294	188.045
2	K23	LYN	sample	1970	0.00964467	19	4049	0.0434775	176.04
2	M07	MAGI3	sample	4841	0.0687874	333	6292	0.0462592	291.063
2	M09	MAK	sample	309	0.245955	76	6458	0.0257146	166.065
2	M11	MALT1	sample	1297	0.0277564	36	4030	0.0511266	206.04
2	M13	MAP2K1	sample	1622	0.15598	253	4646	0.0977285	454.046
2	M17	MAP2K2	sample	2124	0.0320151	68	3519	0.026438	93.0352
2	M19	MAP2K3	sample	1455	0.0261168	38	4106	0.0304533	125.041
2	M21	MAP2K4	sample	4878	0.0809758	395	5175	0.0230052	119.052
2	M23	MAP2K5	sample	3208	0.116895	375	3668	0.185942	682.037
2	O05	MAP2K6	sample	8021	0.0649545	521	4477	0.022123	99.0448
2	O07	MAP2K7	sample	4427	0.0566975	251	3550	0.0343762	122.036
2	O09	MAP3K1	sample	6706	0.18133	1216	3901	0.0505099	197.039
2	O11	MAP3K10	sample	5015	0.15673	786	3016	0.213869	645.03
2	O13	MAP3K11	sample	4127	0.112915	466	6792	0.0650866	442.068
2	O15	MAP3K12	sample	5094	0.0508441	259	4175	0.0596507	249.042
2	O17	MAP3K13	sample	3521	0.141153	497	9183	0.229129	2104.09
2	O19	MAP3K14	sample	1366	0.0358712	49	2779	0.0708988	197.028
1	F12	MAP3K19	sample	2501	0.0747701	187	5654	0.0470463	266
2	O21	MAP3K2	sample	3826	0.135128	517	4728	0.141719	670.047
2	O23	MAP3K3	sample	4474	0.0795709	356	5396	0.252049	1360.05
2	A06	MAP3K4	sample	4060	0.0140394	57	5585	0.0684075	382.056
2	A08	MAP3K5	sample	3304	0.0236077	78	6130	0.0520492	319.061
2	A10	MAP3K6	sample	1534	0.0938722	144	1951	0.0517783	101.02
2	A12	MAP3K7	sample	1880	0.00851064	16	893	0.31132	278.009
2	A14	MAP3K8	sample	3845	0.0686606	264	3295	0.0291451	96.0329
2	A16	MAP3K9	sample	4075	0.162945	664	3935	0.0498194	196.039
2	A18	MAP4K1	sample	167	0.0658683	11	623	0.0545846	34.0062
2	A20	MAP4K2	sample	3980	0.121357	483	2827	0.118156	334.028
2	A22	MAP4K3	sample	2414	0.0567523	137	1562	0.00577184	9.01562
2	A24	MAP4K4	sample	2269	0.0264434	60	105	0.0952481	10.001
2	C06	MAP4K5	sample	3609	0.0822943	297	2753	0.0210779	58.0275
2	C08	MAPK1	sample	1470	0.0340136	50	4162	0.0519081	216.042
2	C10	MAPK10	sample	2177	0.0661461	144	5617	0.0496806	279.056
2	C12	MAPK11	sample	842	0.312352	263	4275	0.0846884	362.043
2	C14	MAPK12	sample	3036	0.0355731	108	2861	0.0660708	189.029
2	C16	MAPK13	sample	4934	0.0735711	363	7567	0.0621218	470.076
2	C18	MAPK14	sample	3771	0.0617873	233	4788	0.0165096	79.0479
1	B12	MAPK15	sample	10289	0.0402371	414	3714	0.0955843	355
2	C20	MAPK3	sample	4378	0.0399726	175	5664	0.0162529	92.0566
2	C22	MAPK4	sample	2286	0.0131234	30	3519	0.0224596	79.0352
2	C24	MAPK6	sample	3549	0.0974923	346	3979	0.0831967	331.04
2	E06	MAPK7	sample	5034	0.152563	768	5870	0.102225	600.059
2	E08	MAPK8	sample	4885	0.0350051	171	6624	0.0433373	287.066
2	E10	MAPK8IP1	sample	6129	0.0961005	589	6081	0.0371749	226.061
2	E12	MAPK8IP2	sample	5077	0.130983	665	3359	0.0518111	174.034
2	E14	MAPK8IP3	sample	4258	0.0302959	129	5988	0.0599632	359.06
2	E16	MAPK9	sample	5306	0.128157	680	6367	0.0912618	581.064
2	E18	MAPKAPK2	sample	2609	0.159448	416	2034	0.0462244	94.0203
2	E20	MAPKAPK3	sample	5115	0.0226784	116	4252	0.0254098	108.043
2	E22	MAPKAPK5	sample	5123	0.0835448	428	4911	0.0203725	100.049
2	G11	MARCH4	sample	4188	0.0472779	198	8851	0.181458	1606.09
2	E24	MARK1	sample	3746	0.0942338	353	3186	0.0194701	62.0319
2	G06	MARK2	sample	2412	0.0194859	47	1597	0.0275617	44.016
2	G08	MARK3	sample	4745	0.057745	274	5572	0.0339296	189.056
2	G10	MARK4	sample	1753	0.0382202	67	5744	0.0236869	136.057
2	G12	MAST2	sample	5807	0.137937	801	5936	0.0916542	544.059
2	G05	MAST3	sample	4287	0.0627478	269	6248	0.0325004	203.062
1	F06	MASTL	sample	5729	0.0452086	259	3032	0.0293536	89
2	G14	MATK	sample	3807	0.0911479	347	5684	0.0737257	419.057
2	G16	MBIP	sample	5589	0.0815888	456	7581	0.0676792	513.076
1	B16	MECOM	sample	1449	0.0503796	73	3143	0.0397709	125
2	G18	MELK	sample	6067	0.102687	623	7472	0.0888751	664.075
2	G20	MERTK	sample	5711	0.0414989	237	6087	0.084288	513.061
2	G22	MET	sample	5625	0.0588444	331	5533	0.0491696	272.055
2	K08	MINK1	sample	1508	0.0198939	30	5121	0.0195374	100.051
2	K10	MKNK1	sample	4971	0.0551197	274	6375	0.0619708	395.064
2	K12	MKNK2	sample	5048	0.12916	652	5158	0.0374276	193.052
1	F24	MLKL	sample	4047	0.0820361	332	4816	0.244809	1179
2	P22	MOK	sample	4169	0.048213	201	4657	0.124554	580.047
2	K14	MOS	sample	3801	0.0418311	159	6283	0.0355026	223.063
2	K16	MPP1	sample	6264	0.12069	756	7030	0.0581892	409.07
2	K18	MPP2	sample	3298	0.0160703	53	6382	0.0321316	205.064
2	K20	MPP3	sample	3491	0.0214838	75	6657	0.060698	404.067
2	K22	MPZL1	sample	3218	0.0288999	93	4647	0.0389599	181.046
2	K24	MRC2	sample	1982	0.0136226	27	4609	0.116521	537.046
2	M06	MST1R	sample	4782	0.0687997	329	7069	0.0696097	492.071
2	M08	MST4	sample	5927	0.0868905	515	6534	0.0515864	337.065
1	H18	MTOR	sample	349	0.0229226	8	322	0.0186335	6
2	M10	MUSK	sample	3334	0.0821836	274	5915	0.0434589	257.059
2	M12	MVD	sample	3931	0.0483338	190	4330	0.0644442	279.043
2	M14	MVK	sample	5029	0.0743687	374	4093	0.0268852	110.041
2	M16	MYLK	sample	5547	0.0367766	204	6172	0.029336	181.062
2	M18	MYLK2	sample	4362	0.0488308	213	6614	0.0692571	458.066
2	K17	MYLK3	sample	4344	0.0642265	279	6294	0.0514876	324.063
2	M20	MYO3A	sample	4794	0.0627868	301	1055	0.175365	185.011
2	M22	MYO3B	sample	5622	0.0401992	226	5219	0.0513608	268.052
1	D24	NADK	sample	4627	0.111303	515	4754	0.0197728	94
2	M24	NAGK	sample	2149	0.0218706	47	3565	0.0979062	349.036
2	O06	NBEA	sample	5829	0.0868073	506	5379	0.0494616	266.054
2	O10	NEK1	sample	4860	0.104321	507	3929	0.100544	395.039
2	O12	NEK11	sample	3225	0.0384496	124	5034	0.0254371	128.05
2	O14	NEK2	sample	4839	0.0712957	345	5384	0.0336281	181.054
2	O16	NEK3	sample	3100	0.05	155	2835	0.0247014	70.0284
2	O18	NEK4	sample	3466	0.124351	431	6340	0.0683065	433.063
2	O20	NEK6	sample	4729	0.078875	373	6359	0.0386953	246.064
2	O22	NEK7	sample	2661	0.0822999	219	5497	0.139723	768.055
2	O24	NEK8	sample	939	0.0330138	31	2678	0.0661041	177.027
2	B05	NEK9	sample	8472	0.0254958	216	2002	0.0035065	7.02002
2	I12	NIM1	sample	5467	0.157125	859	4048	0.0711562	288.04
2	B07	NLK	sample	4002	0.0424788	170	3656	0.131301	480.037
2	B09	NME1-NME2,NME1	sample	2631	0.0300266	79	3673	0.0661685	243.037
2	B11	NME1-NME2,NME2	sample	4120	0.0723301	298	3189	0.040148	128.032
2	B13	NME3	sample	2927	0.147591	432	3647	0.256933	937.036
2	B15	NME4	sample	4756	0.255467	1215	3902	0.204777	799.039
2	B17	NME5	sample	1758	0.0255973	45	4053	0.0964817	391.041
2	B19	NME6	sample	1174	0.0570698	67	3965	0.0819772	325.04
2	B21	NME7	sample	2446	0.0764513	187	2563	0.0413678	106.026
3	G22	NME8	sample	4860	0.0209877	102	4267	0.0346848	148
2	B23	NPR1	sample	1714	0.0589265	101	3443	0.0319589	110.034
2	D05	NPR2	sample	2915	0.019554	57	1766	0.129682	229.018
2	D07	NRBP1	sample	5491	0.105263	578	3027	0.150654	456.03
2	K15	NRBP2	sample	1799	0.0405781	73	4768	0.0818053	390.048
2	D09	NRG3	sample	5301	0.132239	701	3879	0.0783807	304.039
2	D11	NTRK1	sample	5210	0.0502879	262	5639	0.0968357	546.056
2	D13	NTRK2	sample	5346	0.0462028	247	4857	0.101307	492.049
2	D15	NTRK3	sample	6222	0.0959499	597	6390	0.151653	969.064
1	O07	NUAK1	sample	7269	0.0660338	480	4345	0.0863061	375
3	G21	NUAK2	sample	3315	0.0434389	144	4873	0.138108	673
2	G13	OBSCN	sample	5097	0.0512066	261	5255	0.0346437	182.053
2	D19	OXSR1	sample	4963	0.0602458	299	5003	0.0339896	170.05
2	F05	PACSIN1	sample	3585	0.0407252	146	3853	0.0521771	201.039
2	F07	PAG1	sample	4162	0.108842	453	3980	0.166342	662.04
2	F09	PAK1	sample	4654	0.0472712	220	6971	0.0700143	488.07
2	F11	PAK2	sample	1925	0.0285714	55	4381	0.107976	473.044
2	F13	PAK3	sample	3959	0.103056	408	6003	0.143605	862.06
2	F15	PAK4	sample	3439	0.0982844	338	5129	0.101979	523.051
2	F17	PAK6	sample	4388	0.0916135	402	5864	0.0712924	418.059
2	F19	PAK7	sample	4480	0.0515625	231	3613	0.0916236	331.036
2	F21	PANK1	sample	3508	0.0441847	155	3611	0.0864127	312.036
2	F23	PANK3	sample	4910	0.122811	603	4391	0.121622	534.044
2	H05	PANK4	sample	6060	0.167492	1015	4534	0.12286	557.045
2	H07	PAPSS1	sample	6000	0.0753333	452	4580	0.0880013	403.046
2	H09	PAPSS2	sample	3343	0.0963207	322	4777	0.0347598	166.048
2	H11	PASK	sample	3601	0.0769231	277	4110	0.0868713	357.041
3	E14	PBK	sample	5927	0.0614139	364	7266	0.131847	958
2	H13	PCK1	sample	4544	0.053257	242	4206	0.0763295	321.042
2	H15	PCK2	sample	7077	0.0990533	701	6217	0.159412	991.062
2	H23	PDGFRA	sample	2434	0.0365653	89	1903	0.0247078	47.019
2	J05	PDGFRB	sample	5220	0.195019	1018	5769	0.149083	860.058
2	K11	PDIK1L	sample	4616	0.059792	276	5954	0.0799563	476.06
2	J07	PDK1	sample	4663	0.0606905	283	2768	0.025299	70.0277
2	J09	PDK2	sample	2422	0.00867052	21	7178	0.14434	1036.07
2	J11	PDK3	sample	2879	0.0389024	112	5693	0.0653534	372.057
2	J13	PDK4	sample	3935	0.0642948	253	31	1e-05	0.00031
2	I23	PDLIM5	sample	3514	0.136881	481	4785	0.161556	773.048
2	J15	PDPK1	sample	2305	0.0321041	74	3726	0.0238962	89.0373
2	J17	PDXK	sample	5650	0.0412389	233	6382	0.0982551	627.064
2	J19	PFKFB1	sample	4739	0.0303862	144	5548	0.123838	687.055
2	J21	PFKFB2	sample	4327	0.0686388	297	3785	0.0140126	53.0378
2	J23	PFKFB3	sample	3126	0.047025	147	4299	0.0660719	284.043
2	L05	PFKFB4	sample	4524	0.0709549	321	2806	0.0335096	94.0281
2	L07	PFKL	sample	4750	0.165263	785	6583	0.158448	1043.07
2	L09	PFKM	sample	4087	0.126743	518	5089	0.164875	839.051
2	L11	PFKP	sample	3581	0.0555711	199	1330	0.0203108	27.0133
2	L15	PGK1	sample	5475	0.0909589	498	3714	0.126827	471.037
2	L17	PGK2	sample	3527	0.0187128	66	4384	0.0285228	125.044
2	L19	PHKA1	sample	5459	0.111193	607	2819	0.0390309	110.028
2	L21	PHKA2	sample	4244	0.0341659	145	3057	0.0153846	47.0306
2	L23	PHKG1	sample	4738	0.0479105	227	5075	0.130059	660.051
2	N05	PHKG2	sample	5178	0.0799537	414	3997	0.0873255	349.04
2	N09	PI4K2A	sample	2890	0.0712803	206	4602	0.134951	621.046
2	N07	PI4K2B	sample	4712	0.0623939	294	6044	0.0635441	384.06
2	P11	PI4KA	sample	4669	0.092311	431	6761	0.0797319	539.068
2	P13	PI4KB	sample	5891	0.132236	779	5459	0.140146	765.055
2	F24	PICK1	sample	5786	0.125821	728	4053	0.11622	471.041
2	N11	PIK3C2A	sample	1132	0.00795053	9	2689	0.0141416	38.0269
2	N13	PIK3C2B	sample	4132	0.0258955	107	2330	0.0772632	180.023
2	N15	PIK3C2G	sample	5837	0.0957684	559	5587	0.0852078	476.056
2	N17	PIK3CA	sample	2890	0.0207612	60	3154	0.027277	86.0315
2	N19	PIK3CB	sample	4846	0.12856	623	4803	0.150541	723.048
2	N21	PIK3CG	sample	3919	0.0387854	152	5493	0.0830247	456.055
2	N23	PIK3R1	sample	4795	0.0281543	135	4140	0.0872081	361.041
2	P05	PIK3R2	sample	3523	0.0408743	144	3751	0.0831878	312.038
2	P07	PIK3R3	sample	6780	0.106195	720	6614	0.128072	847.066
2	P09	PIK3R4	sample	3065	0.0316476	97	2836	0.059601	169.028
2	P15	PIM1	sample	5165	0.11636	601	6027	0.12445	750.06
2	P17	PIM2	sample	4738	0.0806247	382	5498	0.0869507	478.055
2	P19	PINK1	sample	4395	0.0452787	199	4988	0.0757919	378.05
2	P23	PIP4K2A	sample	4078	0.102256	417	6165	0.144698	892.062
2	B06	PIP4K2B	sample	1498	0.00867824	13	2008	0.0234164	47.0201
2	B08	PIP4K2C	sample	3177	0.142902	454	3877	0.0544335	211.039
2	I08	PIP5K1A	sample	7371	0.049654	366	7983	0.0710359	567.08
2	P21	PIP5K1A	sample	4018	0.0903435	363	4525	0.0899548	407.045
2	I18	PIP5KL1	sample	6870	0.0442504	304	5783	0.050157	290.058
2	B10	PITPNM3	sample	311	0.00321543	1	4490	0.108696	488.045
2	B14	PKIA	sample	459	0.0544662	25	550	0.0527373	29.0055
2	B16	PKIB	sample	444	0.0495495	22	917	0.0316349	29.0092
2	B18	PKLR	sample	833	0.435774	363	1782	0.144791	258.018
2	B20	PKM	sample	4877	0.113389	553	2531	0.151334	383.025
2	B22	PKMYT1	sample	1329	0.0835214	111	1168	0.0967566	113.012
2	H18	PKN1	sample	4185	0.0344086	144	5569	0.050827	283.056
2	H20	PKN2	sample	2859	0.0157398	45	4634	0.0308689	143.046
2	B24	PKN3	sample	1265	0.00948617	12	2826	0.0721968	204.028
2	D06	PLK1	sample	350	0.0114286	4	114	1e-05	0.00114
1	B05	PLK3	sample	894	0.128635	115	2532	0.0422591	107
2	D10	PMVK	sample	509	0.00392927	2	800	0.02501	20.008
2	D12	PNKP	sample	987	0.0141844	14	3057	0.0539845	165.031
1	A12	POM121L10P,BCR	sample	3237	0.0247142	80	4507	0.10051	453
1	E10	PPP1R17	sample	4393	0.0585022	257	6530	0.0422665	276
2	D14	PPP1R1B	sample	4658	0.117003	545	4666	0.123671	577.047
2	D16	PPP2CA	sample	416	0.00480769	2	2708	0.0188431	51.0271
2	D18	PPP2CB	sample	1118	0.0241503	27	1305	0.0306613	40.0131
2	D20	PPP4C	sample	3300	0.0415152	137	3902	0.0302509	118.039
2	D22	PRKAA1	sample	4852	0.0253504	123	4995	0.049059	245.05
2	D24	PRKAA2	sample	3425	0.107153	367	5474	0.155472	851.055
2	F06	PRKACA	sample	1114	0.0143627	16	1906	0.121731	232.019
2	F08	PRKACB	sample	3751	0.0621168	233	6562	0.0804733	528.066
2	F10	PRKACG	sample	2163	0.0799815	173	5040	0.0267957	135.05
2	F12	PRKAG1	sample	5616	0.202991	1140	8037	0.22161	1781.08
2	F14	PRKAG3	sample	1808	0.0735619	133	4652	0.0879292	409.047
2	F16	PRKAR1A	sample	5401	0.0685058	370	5888	0.137238	808.059
2	F18	PRKAR2A	sample	4880	0.0858607	419	4834	0.0902045	436.048
2	F20	PRKAR2B	sample	4861	0.0318864	155	7491	0.0463323	347.075
2	F22	PRKCA	sample	4783	0.0953377	456	6107	0.102843	628.061
2	H06	PRKCB	sample	2520	0.124603	314	2088	0.0277878	58.0209
2	H08	PRKCD	sample	5722	0.104684	599	2999	0.0613638	184.03
2	H10	PRKCE	sample	3716	0.12056	448	5504	0.13682	753.055
2	H12	PRKCG	sample	4250	0.0461176	196	5712	0.117657	672.057
2	H14	PRKCH	sample	3309	0.0362647	120	7828	0.157394	1232.08
2	H16	PRKCI	sample	4227	0.0894251	378	5514	0.0886934	489.055
2	J06	PRKCQ	sample	5797	0.0660687	383	1890	0.0185285	35.0189
2	J08	PRKCSH	sample	5490	0.0989071	543	6286	0.0919604	578.063
2	J10	PRKCZ	sample	4111	0.0569205	234	6858	0.190007	1303.07
2	H22	PRKD1	sample	4020	0.0967662	389	4267	0.0740667	316.043
2	J12	PRKD2	sample	4596	0.138816	638	4374	0.109063	477.044
2	H24	PRKD3	sample	3236	0.0862176	279	3654	0.0914167	334.037
2	J14	PRKDC	sample	4917	0.0658938	324	4198	0.0416965	175.042
2	J16	PRKG1	sample	4425	0.0734463	325	6274	0.0899048	564.063
2	J18	PRKG2	sample	4302	0.0295212	127	5378	0.032364	174.054
2	J22	PRKRA	sample	4762	0.0789584	376	5804	0.0821947	477.058
2	L12	PRKX	sample	5190	0.156647	813	6102	0.0924387	564.061
2	L14	PRKX,PRKY	sample	1149	0.0496084	57	2703	0.0717821	194.027
2	L16	PRPF4B	sample	1329	0.0248307	33	1889	0.0280672	53.0189
2	L18	PRPS1	sample	4704	0.107355	505	2909	0.0649808	189.029
2	K13	PRPS1L1	sample	4156	0.0784408	326	4992	0.0789363	394.05
2	L20	PRPS2	sample	5636	0.060149	339	5591	0.0470499	263.056
2	L22	PRPSAP1	sample	4418	0.0507017	224	4099	0.0839329	344.041
2	L24	PRPSAP2	sample	2820	0.0414894	117	1519	0.0500429	76.0152
2	N08	PSKH1	sample	3935	0.092249	363	4177	0.118995	497.042
2	N10	PSKH2	sample	3084	0.0463684	143	2059	0.138427	285.021
2	N12	PTK2	sample	1093	0.0594694	65	1783	0.0471216	84.0178
2	N14	PTK2B	sample	2893	0.116488	337	3890	0.0298301	116.039
2	N16	PTK6	sample	3837	0.0604639	232	2857	0.079114	226.029
2	N18	PTK7	sample	394	0.0583756	23	2533	0.0750199	190.025
2	N24	PTPN5	sample	4534	0.162329	736	4283	0.11535	494.043
2	P06	PTPRG	sample	5783	0.0902646	522	5733	0.0950737	545.057
2	P08	PTPRJ	sample	6601	0.167702	1107	5822	0.106846	622.058
2	P10	PTPRR	sample	5445	0.0905418	493	5098	0.0512065	261.051
2	P12	PTPRT	sample	8219	0.115829	952	7269	0.125887	915.073
2	P14	PXK	sample	9218	0.110328	1017	7171	0.129699	930.072
2	P18	RAC1	sample	53	0.0188679	1	1665	0.0186286	31.0166
2	P20	RAF1	sample	6504	0.10901	709	7203	0.154945	1116.07
1	N19	RAPGEF3	sample	1841	0.0499728	92	3897	0.0210418	82
1	A11	RAPGEF4	sample	2706	0.108278	293	1250	0.0088	11
2	P24	RASGRF2	sample	1807	0.204206	369	3601	0.0841533	303.036
3	A05	RBKS	sample	3691	0.0270929	100	2072	0.0337838	70
1	D20	RFK	sample	4783	0.0627221	300	6780	0.0264012	179
3	A13	RIOK1	sample	356	0.0308989	11	292	0.00342466	1
1	M19	RIPK4	sample	4595	0.0491839	226	8054	0.0254532	205
3	A23	RNASEL	sample	1973	0.00861632	17	2055	0.0734793	151
1	O11	ROPN1L	sample	3021	0.0340947	103	3810	0.00708661	27
3	C11	ROR2	sample	1749	0.0051458	9	948	0.0949367	90
3	C13	ROS1	sample	3395	0.00942563	32	811	0.00986436	8
3	C15	RP2	sample	4887	0.0315122	154	1858	0.0220667	41
2	D21	RPRD1A	sample	4718	0.0796948	376	5220	0.0385157	201.052
1	D14	SCYL2	sample	3660	0.0724044	265	5898	0.0118684	70
2	D23	SCYL3	sample	3714	0.0761982	283	4523	0.03848	174.045
1	F16	SGK196	sample	3995	0.0195244	78	6571	0.0270887	178
3	G09	SGK2	sample	2596	0.0473806	123	3933	0.0750064	295
1	H19	SGK223	sample	4374	0.0393233	172	6386	0.0643595	411
1	F18	SGK494	sample	5422	0.0300627	163	7269	0.0689228	501
1	G24	SHPK	sample	5083	0.134566	684	3972	0.144512	574
2	G07	SIK3	sample	3889	0.081512	317	4876	0.0108796	53.0488
3	G17	SLK	sample	3242	0.0626157	203	4715	0.0417815	197
2	M05	SMAD7	sample	2066	0.0469506	97	5070	0.0410356	208.051
3	I11	SOCS5	sample	4246	0.0652379	277	5495	0.0611465	336
1	M21	SPEG	sample	5301	0.078853	418	6628	0.0162945	108
3	I19	SPHK2	sample	4795	0.0139729	67	3023	0.0297717	90
3	I23	SQSTM1	sample	3270	0.0278287	91	5683	0.111209	632
3	K05	SRC	sample	2946	0.00984386	29	1793	0.0736196	132
3	K07	SRMS	sample	1365	0.0388278	53	771	0.103761	80
3	K09	SRPK1	sample	1083	0.00646353	7	2242	0.0379126	85
3	K11	SRPK2	sample	1901	0.0420831	80	1142	0.0175131	20
3	K17	STK10	sample	4796	0.0233528	112	5559	0.199137	1107
3	M05	STK17B	sample	1415	0.00777385	11	892	0.0358744	32
2	I06	STK32A	sample	6841	0.106856	731	6068	0.0244002	148.061
1	P18	STK32B	sample	5261	0.0537921	283	746	0.0764075	57
2	B12	STK32C	sample	1978	0.0470172	93	843	0.0355972	30.0084
3	O09	STK33	sample	7048	0.0523553	369	6363	0.0627063	399
3	O21	STK4	sample	2592	0.0393519	102	3921	0.0392757	154
2	I20	STK40	sample	7835	0.073261	574	7361	0.149446	1100.07
2	K21	STRADA	sample	1379	0.0942712	130	5408	0.0826653	447.054
1	M09	STRADB	sample	1310	0.0145038	19	3376	0.00829384	28
1	H21	STYK1	sample	4641	0.0338289	157	2409	0.0992113	239
3	A06	SYK	sample	2357	0.011031	26	2451	0.0318237	78
3	A08	TAF1L,TAF1	sample	3400	0.0623529	212	3181	0.127633	406
3	A10	TAF1L,TAF1	sample	3158	0.0747308	236	3908	0.118219	462
2	G09	TAOK1	sample	5105	0.0975514	498	7922	0.101626	805.079
2	N06	TAOK2	sample	1138	0.0307557	35	1109	0.0811642	90.0111
3	A12	TAOK2	sample	4806	0.0557636	268	1306	0.068147	89
2	E17	TAOK3	sample	6335	0.173481	1099	7620	0.116152	885.076
2	G24	TBCK	sample	5194	0.288795	1500	4910	0.169053	830.049
3	A14	TBK1	sample	5046	0.0309156	156	3823	0.0476066	182
3	A16	TEC	sample	4920	0.00630081	31	3935	0.0701398	276
3	A18	TEK	sample	5260	0.0256654	135	4491	0.102427	460
3	A20	TESK1	sample	4987	0.0567475	283	3191	0.0786587	251
3	A22	TESK2	sample	3341	0.0302305	101	2062	0.126576	261
3	A24	TEX14	sample	2932	0.0385402	113	1137	0.101143	115
3	C06	TGFBR1	sample	5424	0.0215708	117	4326	0.0208044	90
3	C08	TGFBR2	sample	5535	0.0363144	201	3079	0.026632	82
1	F10	THNSL1	sample	4101	0.091685	376	1842	0.207383	382
3	C10	TIE1	sample	4307	0.0554911	239	3669	0.0695012	255
3	C12	TJP2	sample	5412	0.0397265	215	3514	0.0611838	215
3	C14	TK1	sample	4278	0.0196353	84	833	0.0396158	33
3	C16	TK2	sample	6550	0.0157252	103	3912	0.0324642	127
3	C18	TLK1	sample	5360	0.00485075	26	4160	0.0389423	162
3	C20	TLK2	sample	5771	0.0123029	71	4119	0.0228211	94
3	C22	TLR1	sample	6534	0.0290787	190	3939	0.0347804	137
3	C24	TLR3	sample	5066	0.0933675	473	3765	0.089243	336
3	E06	TLR4	sample	5232	0.0338303	177	4321	0.0805369	348
3	E08	TLR6	sample	4786	0.0277894	133	3457	0.0471507	163
3	E10	TNFRSF10A	sample	7176	0.0388796	279	5788	0.139254	806
2	E23	TNIK	sample	4229	0.0936392	396	4541	0.0858942	390.045
3	E12	TNK1	sample	6510	0.034255	223	4955	0.0863774	428
1	E13	TNK2	sample	5216	0.0782209	408	8647	0.0415173	359
1	C24	TP53RK	sample	4206	0.0751308	316	5918	0.0454545	269
2	D17	TPD52L3	sample	4919	0.0780646	384	5573	0.106416	593.056
3	E16	TPK1	sample	4810	0.0114345	55	3362	0.0645449	217
3	E22	TRAT1	sample	4255	0.0296122	126	4143	0.0494811	205
1	E12	TRIB1	sample	5576	0.0564921	315	6624	0.0200785	133
3	E20	TRIB2	sample	5687	0.0121329	69	3322	0.03823	127
1	E06	TRIB3	sample	1798	0.0166852	30	5064	0.0604265	306
3	E24	TRIO	sample	4309	0.041773	180	5201	0.0986349	513
3	G06	TRPM6	sample	4676	0.0329341	154	5167	0.0514805	266
3	G08	TRPM7	sample	4624	0.00562284	26	4544	0.0244278	111
3	G10	TSKS	sample	5329	0.0502909	268	5232	0.0577217	302
3	M15	TSSK1B	sample	5527	0.0399855	221	3143	0.0165447	52
3	M11	TSSK1B,DGCR14,TSSK2	sample	3803	0.0857218	326	2289	0.088685	203
1	C22	TSSK4	sample	3183	0.0326736	104	7301	0.0382139	279
3	G12	TTBK1	sample	5373	0.0126559	68	4746	0.0402444	191
3	G14	TTBK2	sample	5946	0.0551631	328	5000	0.0794	397
3	G16	TTK	sample	2721	0.0205807	56	4239	0.0835103	354
3	G18	TTN	sample	3840	0.0174479	67	4246	0.0178992	76
2	N20	TWF1	sample	5420	0.0422509	229	5565	0.154368	859.056
2	N22	TWF2	sample	3963	0.0471865	187	2555	0.119775	306.026
3	G20	TXK	sample	5710	0.0518389	296	4556	0.0607989	277
3	G24	TYK2	sample	4101	0.0638869	262	2883	0.0759625	219
3	I06	TYRO3	sample	6971	0.0899441	627	3778	0.127581	482
3	I08	UCK1	sample	5992	0.0325434	195	5751	0.0817249	470
3	I18	UCK2	sample	7	0.285714	2	5828	0.0631434	368
3	I20	UCKL1	sample	7020	0.10057	706	4319	0.0386664	167
3	I10	UGP2	sample	6027	0.0708479	427	5472	0.102887	563
2	I05	UHMK1	sample	5943	0.0104324	62	6466	0.0150115	97.0647
3	I12	ULK1	sample	6258	0.0650368	407	6717	0.0990025	665
3	I14	ULK2	sample	6620	0.0377644	250	3192	0.0444862	142
1	H13	ULK3	sample	4777	0.0569395	272	6386	0.0787661	503
1	F08	ULK4	sample	5503	0.17445	960	3627	0.0719603	261
3	I22	VRK1	sample	5388	0.0371195	200	3802	0.138874	528
3	I24	VRK2	sample	1073	0.0577819	62	4153	0.0989646	411
3	K06	VRK3	sample	5476	0.0502191	275	2852	0.0164797	47
3	K08	WEE1	sample	3227	0.0260304	84	4948	0.027688	137
3	K10	WIF1	sample	3304	0.0453995	150	3381	0.167702	567
2	J24	WNK1	sample	3948	0.0871327	344	4197	0.0588616	247.042
2	L06	WNK2	sample	1690	0.22426	379	690	0.073923	51.0069
2	L08	WNK3	sample	3691	0.118938	439	4267	0.215853	921.043
2	L10	WNK4	sample	4006	0.139041	557	4947	0.179715	889.049
3	K12	XYLB	sample	5764	0.0447606	258	5775	0.0651082	376
3	K14	YES1	sample	4071	0.00810612	33	5585	0.0361683	202
3	K16	YWHAH	sample	5121	0.0415934	213	6008	0.0334554	201
3	K18	YWHAQ	sample	6360	0.0511006	325	5527	0.0832278	460
3	K20	ZAK	sample	6212	0.0212492	132	4673	0.0509309	238
3	K22	ZAP70	sample	3645	0.0290809	106	4239	0.0707714	300
