# Supplementary material for: An RNAi Screen Reveals an Essential Role for HIPK4 in Human Skin Epithelial Differentiation from iPSCs
Source: Stem Cell Reports. 2017 Sep 28;9(4):1234–45. doi: 10.1016/j.stemcr.2017.08.023 (PMC5639458; doi:10.1016/j.stemcr.2017.08.023)
Supplement: Table S6. 391 Regulated Genes at Day 10 under HIPK4 Knockdown, Related to Figure 3E [file mmc3.xlsx]

## Sheet: Tabelle1
Table S6. Related to Figure 3E: 391 regulated genes at day 10 under HIPK4 knockdown
symbol	FC
MTRNR2L1	2.94
GPC6	2.47
KCNH1	2.04667
MARCH_4	2.09
SEPT11	2.41333
ADAMTS5	3.58
AEBP1	2.37
AKAP12	2.59
ALCAM	2.31667
ALOX5	-2.11
ALPP	2.09
ALX1	2.20333
ANKRD1	2.05333
ANTXR1	2.80333
ARID5B	2.64
ARL16	2.03667
ARSJ	2.40667
ATF3	-2.22333
ATP6V1B1	-2.12
AVPI1	-2.01333
B3GALT2	3.64
BCYRN1	2.15333
BIK	-2.73
BIRC3	2.06
BLZF1	2.54333
BLZF1	2.57
BMPR2	2.10667
BMS1P5	2.49
C11orf63	2.07333
C14orf153	2.45
C14orf85	2.50333
C15orf63	2.16667
C1orf133	2.56333
C1orf198	2.06333
C1QTNF6	-2.24667
C20orf75	-2.08
C3orf34	2.45667
C4orf18	2.32667
C4orf49	2.55667
C4orf49	2.07667
C5orf23	2.75
C8orf45	2.31
C9orf80	2.02333
CALB2	-2.76
CALD1	2.19667
CALD1	2.02333
CAP2	2.18
CART1	3.08333
CATSPER2	2.68667
CAV1	2.18667
CCBE1	2.49333
CCDC125	2.11333
CCDC21	-2.08
CD248	3.15667
CD70	-2.29
CD9	-2.14
CDH11	2.23
CDH3	-2.56333
CDH6	2.53667
CDKN2AIPNL	2.56333
CDKN2B	2.24333
CDKN2B	2.02
CEACAM1	-2.01667
CEBPB	-2.10667
CGA	-4.18333
CGN	-2.76333
CHRNA5	2.73
CLDN15	-3.41
CLDN15	-2.45667
CLDN3	-2.39667
CLDN7	-2.2
CLIC4	2.13667
CLSTN2	2.56667
CNRIP1	2.14667
COL11A1	3.01
COL1A1	2.04
COL5A2	2.28
COL8A1	4.89333
COL8A1	4.15
COL8A2	2.03667
COL8A2	2.22
CPE	2.02
CPVL	-2.14667
CRCP	2.11667
CREB1	2.18667
CSF2RA	-2.23667
CSF2RA	-2.31
CSF3R	-2.21
CSRP2	2.22
CTGF	2.05667
CTSL2	-2.61
CXCL16	-2.06333
CXCL6	2.26
CYCSL1	2.31
CYP11A1	-2.54667
CYP1B1	2.1
CYP26B1	2.34333
CYTL1	4.11333
DACH1	2.93333
DACT3	2.53667
DDAH1	3.42
DDIT4	-2.54667
DDX51	2.47333
DEM1	2.89333
DENR	2.05333
DKK1	3.12667
DKK2	3.73333
DKK2	2.54
DMC1	2.73
DMKN	-2.76667
DMKN	-2.44333
DMKN	-2.50667
DTWD2	2.66667
DUSP19	2.35
DUSP5	-2.37333
DUXAP3	2.57333
ECHDC2	-2.00333
EDIL3	2.00667
EDN3	2.18667
EDNRA	2.18333
EDNRB	-2.16333
EGFL6	2.66667
EID2B	2.74333
ELF3	-2.24
ELOVL2	2.02333
EPDR1	2.41333
ERBB3	-2.61333
F2R	3.16
FABP5	2.42
FAM110A	-2.03
FAM175A	2.83
FAM63A	2.23667
FAM65B	-2.43667
FAM73A	2.42
FAP	2.04667
FAT1	2.23
FAT1	3.07667
FAT3	2.73333
FBLN5	2.17333
FBN2	3.21667
FCAR	2.26
FHL1	3.67
FKBP14	3.2
FLJ21986	2.69
FLJ36131	2.84
FLJ40722	2.40333
FLJ46309	2.01
FOLR1	-2.21333
FOLR1	-2.12333
FRZB	2.81
GABRP	-2.66333
GATA2	-2.03333
GATA3	-2.29667
GJA1	2.48333
GLDC	-2.11333
GNG11	2.09667
GPNMB	2.13333
GPR124	2.45
GREM1	3.04333
GREM1	2.95667
GRIPAP1	2.89333
GSTO2	-2.45333
HAND1	-3.08333
HBEGF	4.04667
HCG2P7	2.39667
HIATL2	2.49667
HIF1A	2.94667
HIF1A	2.06667
HIF1A	2.29667
HMCN1	2.29667
HNRNPU	2.75
HOXB2	-2.49667
HPCAL1	-2.05333
HSD17B1	-2.29667
HSD17B7	2.32333
HSD3B1	-2.56667
HSPC268	2.70333
IFI27	-2.63667
IGFBP4	2.63
IL17RD	2.45333
IL8	2.24
IL8	2.15333
IMPA2	-2.35
IRX4	-2.48
ITGA1	2.91667
ITGA11	2.7
ITGA11	2.91333
ITM2A	3.13333
JAM3	2.15333
JAZF1	2.20333
KANK4	-2.46667
KCNH6	2.15333
KCNK12	-2.99333
KIAA1751	3.00667
KITLG	2.16667
KLHL28	2.19667
KRT18	-2.58667
KRT18P13	-2.11
LAD1	-2.16
LAMA4	2.47667
LAMB1	2.14333
LCP1	-2.87667
LEP	2.4
LGI1	3.50333
LIN28	-2.86667
LMOD3	2.76667
LOC100008588	-3.13667
LOC100008589	-3.30667
LOC100128084	2.51
LOC100128098	3.65333
LOC100128288	2.60333
LOC100128510	2.54667
LOC100129211	2.74
LOC100129362	2.55333
LOC100129502	2.40667
LOC100130516	3.25667
LOC100130835	2.03333
LOC100131718	2.41
LOC100131989	2.38667
LOC100132391	2.91
LOC100132585	2.86
LOC100132761	-2.23333
LOC100133516	2.76333
LOC100133565	-2.74
LOC100190938	2.07333
LOC255167	2.51667
LOC387934	2.56333
LOC389765	2.74
LOC399900	2.2
LOC399959	2.96333
LOC401098	2.59333
LOC440595	2.1
LOC441763	-2.54667
LOC643308	2.01667
LOC644250	2.11333
LOC644936	2.39333
LOC645452	2.23667
LOC645452	2.87333
LOC648852	2.89333
LOC649970	-2.43
LOC728620	2.63333
LOC728809	2.04667
LOC728903	2.8
LOC730313	2.89
LOC731932	-2.29333
LOC90586	2.49667
LOXL1	2.88667
LRAP	2.37333
LRIG1	2.32
LRRC17	2.30333
LRRC37B2	2.25
LRRFIP1	2.67333
LRRN3	3.03667
LRRN3	3.23
LTB	-2.05667
LTBP2	2.38667
LYPD3	-2.00667
LYPD5	-2.05667
MAGT1	2.27
MAMDC2	2.13333
MAP1B	2.46667
MBTD1	2.13333
MCART1	2.28
MEX3B	2.05
MSRB3	2.82333
MYH11	3.59667
MYL9	2.77
MYL9	2.48
MYLK	3.2
NAP1L3	2.91
NEXN	2.8
NIPAL4	3.11333
NLRP2	-3.20333
NLRP7	-2.93333
NLRP7	-2.57
NLRP7	-2.67333
NLRP8	2.69
NOX4	2.53
NT5E	2.37667
NTM	2.4
NTN4	2.09
NUAK1	2.30333
OCIAD1	2.16
OLFML2B	2.75667
OSAP	2.58
OVOL2	-2.46667
PAG1	2.2
PAK6	-2.43
PAPPA	4.59333
PAPSS2	2.10667
PCDH18	2.75667
PCDH18	2.08333
PDGFRA	2.5
PDGFRB	2.80667
PHGDH	-2.03333
PHLDB2	2.27667
PITX2	2.58667
PLAUR	-2.06333
PLDN	2.04333
PLEKHF1	-2.87333
PLOD2	2.74333
PODXL	-2.43667
POFUT1	2.42667
POSTN	4.81333
POSTN	4.28
PRKCZ	-2.08333
PRRG2	-2.03333
PRSS8	-2.58333
PSG4	-2.11
PTGR2	2.56
PTGS2	2.00333
QRFPR	2.51667
RAB17	-3.32667
RAB25	-2.43667
RAC2	-2.07
RECK	2.49
RGS10	-2.10333
RGS16	-2.06
RGS2	2.13
RHBDL2	2.05
RHOU	-2.15333
ROCK1	2.06
RTKN	-2.06333
S100P	-2.79
SACS	2.10333
SDC2	2.24
SDC4	-2.05333
SEMA3C	2.30333
SEMA3E	2.89667
SEMA6A	-2.42667
SERTAD4	2.44333
SFRP2	2.55333
SHROOM4	2.70667
SLC35E1	2.32667
SLC35F2	-2.62667
SLC35F2	-2.07333
SLC7A2	-2.15
SNORD13	2.07667
SORBS2	2.19333
SPTLC1	2.52333
SSTR2	2.1
ST3GAL5	2.24667
ST6GALNAC5	2.69667
STARD5	-2.07333
SULF1	4.12667
SULT1A1	2.10333
SVEP1	2.08
TDP1	2.73333
TGFB1I1	2.42333
TGFB2	2.75333
TLL1	3.46333
TM4SF1	2.4
TMEFF2	2.71
TMEM106A	2.41333
TMEM119	3.06333
TMEM125	-2.15333
TMEM166	2.53667
TMEM17	2.74
TMEM54	-2.33333
TMSB4X	3.42333
TNF	-2.74
TNFRSF1B	-3.01
TNNC1	2.14667
TPM2	2.50667
TRIB3	-2.06667
TRIM13	2.20333
UCA1	-2.26
USP49	2.62333
VCAN	3.32
VGLL1	-3.08
VGLL3	2.77
VIM	2.79667
VIM	2.38667
VTCN1	-3.01333
WFDC2	-2.92
WNT2B	2.00333
XAGE2B	-2.28667
XRCC2	2.77667
YRDC	2.17667
ZAK	3.12
ZFHX4	2.14
ZMAT3	2.44667
ZNF14	2.81
ZNF394	2.55667
ZNF483	2.91667
ZNF549	2.73
ZNF577	2.12333
ZNF679	2.20333
ZNF682	2.23333
ZNF69	2.84667
ZNF738	2.1
